# Supplementary material for: Comparison of Single-Stranded DNA Probes Conjugated with Magnetic Particles for Trans-Cleavage in Cas12a-Based Biosensors
Source: Biosensors (Basel). 2023 Jul 1;13(7):700. doi: 10.3390/bios13070700 (PMC10376970; doi:10.3390/bios13070700)
Supplement: Supplementary file 1 [file biosensors-13-00700-s001.zip]

Archive with 1 entries (1 files):
- biosensors-2445885-supplementary.pdf
